# Supplementary material for: Transient non-soluble noble metal transport in hydrothermal ore systems
Source: Nat Commun. 2025 Mar 13;16:2521. doi: 10.1038/s41467-025-57740-7 (PMC11906853; doi:10.1038/s41467-025-57740-7)
Supplement: Supplementary file 4 — Supplementary Data 1 [file 41467_2025_57740_MOESM4_ESM.xlsx]

## Sheet: Metallic melts in deposits
Deposit name	Country	Deposit type	Metal association	Melt-suggestive mineral assemblages	Fluid inclusion data
					Temperature (°C)	Salinity (wt% NaCl equiv.)	References
Switchback	México	Epithermal	Zn-Pb-Ag-Cu-Au	Electrum, galena-matildite, Pb-Bi sulfosalts (lillianite homologues)	230 to 380	12.5 to 19.8	*Cano, N., González-Jiménez, J.M., Camprubí, A., Proenza, J.A., González-Partida, E., 2024, Macro-to-nanoscale investigation unlocks gold and silver enrichment by lead-bismuth metallic melts in the Switchback epithermal deposit, southern Mexico: American Mineralogist, https://doi.org/10.2138/am-2024-9388
Dublin Gulch	Canada	Intrusion-related gold	Au-Ag-Bi-Pb	Native Au, native Bi, boulangerite, jamesonite, bournonite, bismuthinite, cosalite.	141 to 355	0.2 to 15.7	*Maloof, T.L., Baker, T., and Thompson, J.F., 2001, The Dublin Gulch intrusion-hosted gold deposit, Tombstone plutonic suite, Yukon Territory, Canada: Mineralium Deposita, v. 36, p. 583–593, doi:10.1007/s001260100190. *Cave, B.J., Barnes, S.J., Pitcairn, I.K., Sack, P.J., Kuikka, H., Johnson, S.C., and Duran, C.J., 2019, Multi-stage precipitation and redistribution of gold, and its collection by …
Elatsite	Bulgaria	Porphyry Cu(-Au)	Au-Ag-Pd-Te-Bi-Pt-Pd	Stromeyerite, electrum, hessite, empressite, sylvanite, petzite, sopcheite, naumannite, bohdanowiczite, and eucairite.	452 to 465	46 to 53	*Stefanova, E., Driesner, T., Zajacz, Z., Heinrich, C.A., Petrov, P., and Vasilev, Z., 2014, Melt and fluid inclusions in hydrothermal veins: The magmatic to hydrothermal evolution of the elatsite porphyry Cu-Au deposit, Bulgaria: Economic Geology, v. 109, p. 1359–1381, doi:10.2113/econgeo.109.5.1359. *González-Jiménez, J.M., Piña, R., Kerestedjian, T.N., Gervilla, F., Borrajo, I., Pablo, J.F. de…
Escanaba Trough	USA	Volcanogenic massive sulfide	Au-Ag-Bi-Te	Native gold, electrum, maldonite, native bismuth, tsumoite, pilsenite, hedleyite, joseite, bismuthinite, and ikunolite.	275 to 325	3.7 to 4.0	*Von Damm, K.L., Parker, C.M., Zierenberg, R.A., Lilley, M.D., Olson, E.J., Clague, D.A., and McClain, J.S., 2005, The Escanaba Trough, Gorda Ridge hydrothermal system: Temporal stability and subseafloor complexity: Geochimica et Cosmochimica Acta, v. 69, p. 4971–4984, doi:10.1016/j.gca.2005.04.018. *Törmänen, T.O., and Koski, R.A., 2005, Gold enrichment and the Bi-Au association in pyrrhotite-ri…
Fancha	China	Orogenic gold	Au-Ag-Te-Bi-Cu-Pb-Zn	Petzite, sylvanite, hessite, calaverite, rucklidgeite, altaite, volynskite, tellurobismuthite, buckhornite, tetradymite, krupkaite, bismuthinite, and native bismuth	260 to 363	8.0 to 14.5	*Liu, J., Wang, Y., Huang, S., Wei, R., Sun, Z., Hu, Q., and Hao, J., 2019, The gold occurrence in pyrite and Te–Bi mineralogy of the Fancha gold deposit, Xiaoqinling gold field, southern margin of the North China Craton: Implication for ore genesis: Geological Journal, v. 55, p. 5791–5811, doi:10.1002/gj.3637. *Yu, Z., Yi, C., and Hongmeng, L., 2019, Ore-forming fluids of the fancha gold deposit…
Geodo	Korea	Skarn	Au-Bi-Te	Native gold, bismuthinite, and tetradymite.	181 to 281	8.0 to 10.9	Kim, E.-J., Park, M.-E., and White, N.C., 2012, Skarn gold mineralization at the Geodo mine, South Korea: Economic Geology, v. 107, p. 537–551, doi:10.1016/S0361-1124(78)80358-X.
Hog Mountain	USA	Orogenic gold	Au-Ag-Bi-Te	Electrum, native Au, maldonite, native bismuth, hedleyite, and bismuthinite.	335 + to 40	3 to 19	*Stowell, H.H., Lesher, C.M., Green, N.L., Sha, P., Guthrie, G.M., and Sinha, A.K., 1996, Metamorphism and gold mineralization in the Blue Ridge, Southernmost Appalachians: Economic Geology, v. 91, p. 1115–1144, doi:10.2113/gsecongeo.91.6.1115. *Brueckner, S.M., Kline, A.K., Bilenker, L.D., Poole, J., and Whitney, M.S., 2021, Mineral chemistry and sulfur isotope geochemistry from tonalite-hosted,…
Kuruer	China	Subepithermal	Cu-Au-Bi-Pb	Native bismuth, and native gold.	180 to 359	4.1 to 8.5	Peng, Y.W., Gu, X.X., Chi, G.X., Zhang, Y.M., Zhao, K.P., Zheng, L., Wang, J. lin, Zheng, S.H., and Shen, Y.F., 2021, Fluid inclusions, isotopes and mineralogy of the Kuruer epithermal Cu-Au deposit, Chinese Western Tianshan: Implications for ore genesis and exploration: Ore Geology Reviews, v. 139, doi:10.1016/j.oregeorev.2021.104385.
Perama	Greece	High-sulfidation epithermal	Au-Ag-Te-Se	Tennantite, tellurobismuthite, tetradymite, melonite, native tellurium, calaverite, krennerite, sylvanite, hessite, petzite, stützite, altaite, and electrum.	200 to 330	<5	Voudouris, P.C., Melfos, V., Spry, P.G., Moritz, R., Papavassiliou, C., and Falalakis, G., 2011, Mineralogy and geochemical environment of formation of the Perama Hill high-sulfidation epithermal Au-Ag-Te-Se deposit, Petrota Graben, NE Greece: Mineralogy and Petrology, v. 103, p. 79–100, doi:10.1007/s00710-011-0160-z.
Santa Bárbara	Brazil	Greisen and granitic cupola	Au-Bi-Sn-W-Se-S-Te	Native Bi and unkown Bi-Se-S-Te-Cu minerals.	340 to 390	5 to 12	*Bettencourt, J.S., Leite, W.B., Goraieb, C.L., Sparrenberger, I., Bello, R.M.S., and Payolla, B.L., 2005, Sn-polymetallic greisen-type deposits associated with late-stage rapakivi granites, Brazil: Fluid inclusion and stable isotope characteristics: Lithos, v. 80, p. 363–386, doi:10.1016/j.lithos.2004.03.060. *Sousa-Guimarães, F., Cabral, A.R., Lehmann, B., Rios, F.J., Ávila, M.A.B., de Castro, …
Sao Sebastiao, Quadrilátero Ferrífero	Brazil	Orogenic gold	Au-Cu-Zn-Bi-Te	Makovickyite, pavonite, ikunolite, ingodite, native Bi, native Ag, electrum, hessite, stützite, and acanthita.	271 to 335	8.8 to 13.2	Brando Soares, M., Alves, F.E.A., Corrêa Neto, A.V., Bertolino, L.C., Araújo, I.M.C. de P., Gopon, P., and Mozart, M.S., 2022, Gold refinement by the fractionation of Bi-enriched partial melts at the Quadrilátero Ferrífero, Brazil: implications on the formation of hypozonal deposits: Mineralium Deposita, v. 57, p. 781–800, doi:10.1007/s00126-022-01098-z.
Skouries	Greece	Porphyry Cu(-Au)	Au-Pd-Pt-Te-Bi	Sopcheite, merenskyite, kotulskite, telargpalite, isomertieite, naldrettite, testibiopalladite, and sobolevskite.	446 to 600	48 to 61	*McFall, K., Naden, J., Roberts, S., Baker, T., Spratt, J., and McDonald, I., 2018, Platinum-group minerls in the Skouries Cu-Au (Pd, Pt, Te) porphyry deposit: Ore Geology Reviews, v. 99, p. 344–364. *Höss, A., Klemd, R., Keith, M., Haase, K.M., Melfos, V., Gerlach, L., and Pelloth, F., 2023, Evolution of the Skouries porphyry Cu-Au system by trace element variations: 17th SGA Biennial Meeting.
Stanos	Greece	Shear-related (orogenic gold?)	Cu-Au-Bi-Te	Lillianite homologues, matildite, bismuth, electrum, joséite-A, joséite-B, ikunolite, unknown Bi-Pb-bearing sulfotellurides, bismuthinite, gladite-krupkaite, and paarite, salzburgite.	170 to 350	4.5 to 13.1	*Voudouris, P.C., Spry, P.G., Mavrogonatos, C., Sakellaris, G.A., Bristol, S.K., Melfos, V., and Fornadel, A.P., 2013, Bismuthinite derivatives, lillianite homologues, and bismuth sulfotellurides as indicators of gold mineralization in the Stanos shear-zone related deposit, Chalkidiki, Northern Greece: Canadian Mineralogist, v. 51, p. 119–142, doi:10.3749/canmin.51.1.119. *Bristol, S.K., Spry, P.…
Stormont	Australia	Skarn	Au-Bi	Native bismuth, bismuthinite, maldonite, galena, and unknown Bi-Te-S minerals.	250 to 288		Cockerton, A.B.D., and Tomkins, A.G., 2012, Insights into the liquid bismuth collector model through analysis of the Bi-Au Stormont skarn prospect, Northwest Tasmania: Economic Geology, v. 107, p. 667–682, doi:10.2113/econgeo.107.4.667.
Svetlinsk	Russia	Orogenic gold	Au-Ag-Sb-Te	Native Au, electrum, melonite, frohbergite, altaite, chalcopyrite, tellurantimony, petzite, tsomoite, hessite, tetrahedrite, pampaloite, montbrayite, aurostibnite, and calaverite.	200 to 400	3.3 to 10.9	*Vikent’eva, O. V., and Bortnikov, N.S., 2023, Evidence of Mineral Melting in Ores of the Svetlinsk Gold Deposit, South Urals, Russia: Doklady Earth Sciences, v. 513, p. 1321–1325, doi:10.1134/S1028334X2360233X. *Vikent’eva, O. V., Prokofiev, V., Borovikov, A., Kryazhev, S., Groznova, E., Pritchin, M., Vikentyev, I., and Bortnikov, N., 2020, Contrasting fluids in the Svetlinsk gold-telluride hydr…
Tuvatu	Fiji	Low-sulfidation alkalic epithermal	Au-Ag-Pd-Pt-Te	Native Au, electrum, calaverite, petzite, krennerite, sylvanite, hessite, empressite, stützite, altaite, and Pd-Pt-Te-Bi unknow minerals.	100 to 330	3.2 to 15.6	Clarke, R., Smith, D.J., Naden, J., Holwell, D., and Mann, S., 2023, Mineralogical constraints on the genesis of an alkalic-type epithermal Au-Te deposit: Tuvatu, Fiji: Ore Geology Reviews, v. 154, p. 105279, doi:10.1016/j.oregeorev.2022.105279.
Xiaoqinling	China	Orogenic gold	Au-Ag-Te	Sylvanite, stützite, native Te, tellurobismuthinite, lingbaoite, chalcopyrite, altaite, galena, bornite, rucklidegeite, calaverite, and petzite.	293 to 400	5.3 to 9.7	*Jian, W., Mao, J., Lehmann, B., Cook, N.J., Xie, G., Liu, P., Duan, C., Alles, J., and Niu, Z., 2021, Au-Ag-Te-rich melt inclusions in hydrothermal gold-quartz veins, xiaoqinling lode gold district, central China: Economic Geology, v. 116, p. 1239–1248, doi:10.5382/ECONGEO.4811. *Jian, W., Mao, J., Lehmann, B., Cook, N.J., Li, J., Song, S., and Zhu, L., 2024, Hyper-enrichment of gold via quartz …
