# Supplementary material for: Transient non-soluble noble metal transport in hydrothermal ore systems
Source: Nat Commun. 2025 Mar 13;16:2521. doi: 10.1038/s41467-025-57740-7 (PMC11906853; doi:10.1038/s41467-025-57740-7)
Supplement: Supplementary file 5 — Supplementary Data 2 [file 41467_2025_57740_MOESM5_ESM.xlsx]

## Sheet: PMI composition and density
						wt.%										at%
Assemblage (see Fig. S1)	PMI No. (see Fig. S1)	No. phases	Area (µm2)	Minerals (proportion)	Density (g/cm3)	Sb	Ag	Pb	Se	As	Fe	Cu	Zn	S	Au	Sb	Ag	Pb	Se	As	Fe	Cu	Zn	S	Au		Standard values
1	1	1	12.846	Pea-Plb (1.0)	6.2	3.60186	72.7665	0.0668953	1.65921	3.57073	0.145358	3.0196	0.131376	13.2111	0.58528	0.0295816	0.674587	0.000322854	0.0210133	0.0476595	0.00260288	0.0475183	0.00200943	0.412009	0.00295646					wt.%
1	2	3	48.375	Pea-Plb (0.6), Ccp (0.3), Pyg-Pst (0.2)	5.6	5.62189	52.2255	0.0518784	0.960883	2.057	7.93141	10.6608	0.0927202	19.2968	0.335545	0.0461719	0.48416	0.000250378	0.0121692	0.0274553	0.142025	0.167766	0.00141817	0.601801	0.00169496		Mineral	Abbreviation	Ideal density*	Sb	Ag	Pb	Se	As	Fe	Cu	Zn	S	Au	Reference
1	3	3	44.594	Pea-Plb (0.7), Pyg-Pst (0.2), Ccp (0.1)	6	6.99353	66.0909	0.0654977	1.22515	2.62325	1.98859	4.34826	0.117399	15.1455	0.427995	0.057437	0.612701	0.000316108	0.0155161	0.0350133	0.035609	0.068427	0.00179564	0.472338	0.00216196		Pearceite-polybasite	Pea-Plb	6.2	3.60186	72.7665	0.0668953	1.65921	3.57073	0.145358	3.0196	0.131376	13.2111	0.58528	Cano et al. (2024)
1	4	2	46.616	Pea-Plb (0.7), Pyg-Pst (0.3)	6.1	8.4483	69.807	0.0705321	1.21365	2.59396	0.122716	2.19747	0.123451	14.0157	0.422516	0.0693849	0.647151	0.000340406	0.0153705	0.0346223	0.00219743	0.0345808	0.00188821	0.437103	0.00213428		Pyrargyrite-proustite	Pyg-Pst	5.8	20.0925	62.6965	0.07927	0.143145	0.24714	0.068315	0.222215	0.10441	15.949	0.031455	Cano et al. (2024)
1	5	2	64.678	Pyg-Pst (0.4), Pea-Plb (0.6)	6	13.184	66.9152	0.0740858	0.77828	1.63951	0.100591	1.39414	0.115707	14.802	0.263473	0.108278	0.620342	0.000357557	0.00985663	0.021883	0.00180125	0.0219391	0.00176977	0.461624	0.00133089		Electrum	Ele	15		41.58				0.4	0.4		1.2	56	Cano et al. (2024)
1	6	1	148.402	Agu (1.0)	7.5	0.029	80.0951	0.1736	9.775	0	0.11455	0.05015	0.08585	8.335	0.0191	0.000238173	0.742527	0.000837838	0.123797	0	0.00205121	0.000789192	0.00131309	0.259941	9.64809e-05		Aguilarite	Agu	7.5	0.029	80.0951	0.1736	9.775	0	0.11455	0.05015	0.08585	8.335	0.0191	Cano et al. (2024)
1	7	2	68.401	Pea-Plb (0.8), Pyg-Pst (0.2)	6.1	7.48337	70.3963	0.069808	1.30236	2.78843	0.127224	2.36116	0.125029	13.8555	0.454923	0.06146	0.652614	0.000336911	0.016494	0.037218	0.00227816	0.0371567	0.00191235	0.432107	0.00229798		Tetrahedrites	Ttr	5	15.9589	11.4878	0.0930889	0.115733	7.69778	1.07517	31.1267	6.66	24.4989	0.00706667	Cano et al. (2024)
1	8	2	1.458	Pea-Plb (0.9), Pyg-Pst (0.1)	6.2	4.55194	72.1863	0.0676082	1.57186	3.37924	0.140919	2.85843	0.129823	13.3688	0.553372	0.0373845	0.669209	0.000326295	0.0199071	0.0451037	0.00252339	0.0449821	0.00198567	0.416928	0.00279528		Galena	Gn	7.6			86.6						13.4		https://www.webmineral.com/data/Galena.shtml
1	9	1	3.278	Pea-Plb (1.0)	6.2	3.60186	72.7665	0.0668953	1.65921	3.57073	0.145358	3.0196	0.131376	13.2111	0.58528	0.0295816	0.674587	0.000322854	0.0210133	0.0476595	0.00260288	0.0475183	0.00200943	0.412009	0.00295646		Calcopirita	Ccp	4.2						30.43	34.63		34.94		https://webmineral.com/data/Chalcopyrite.shtml
1	10	1	1.475	Pea-Plb (1.0)	6.2	3.60186	72.7665	0.0668953	1.65921	3.57073	0.145358	3.0196	0.131376	13.2111	0.58528	0.0295816	0.674587	0.000322854	0.0210133	0.0476595	0.00260288	0.0475183	0.00200943	0.412009	0.00295646		Pyrite	Py	4.9						46.5			53.5		https://www.webmineral.com/data/Pyrite.shtml
1	11	1	2.287	Pea-Plb (1.0)	6.2	3.60186	72.7665	0.0668953	1.65921	3.57073	0.145358	3.0196	0.131376	13.2111	0.58528	0.0295816	0.674587	0.000322854	0.0210133	0.0476595	0.00260288	0.0475183	0.00200943	0.412009	0.00295646		*Mindat.org
1	12	1	1.073	Pea-Plb (1.0)	6.2	3.60186	72.7665	0.0668953	1.65921	3.57073	0.145358	3.0196	0.131376	13.2111	0.58528	0.0295816	0.674587	0.000322854	0.0210133	0.0476595	0.00260288	0.0475183	0.00200943	0.412009	0.00295646		Cano, N., Camprubí, A., Proenza, J.A., and González-Partida, E., 2024, Genesis and evolution of the Natividad Au-Ag(-Ge) epithermal deposit in southern Mexico: Unravelling the final chapters of the Sierra Madre del Sur metallogeny: Ore Geology Reviews, doi:https://doi.org/10.1016/j.oregeorev.2024.105979.
1	13	2	7.529	Pea-Plb (1.0), Ele (<0.1)	6.6	3.44734	71.4286	0.0640254	1.58803	3.41754	0.156282	2.90721	0.12574	12.6958	2.96261	0.0283126	0.662184	0.000309003	0.0201118	0.0456149	0.0027985	0.0457498	0.00192322	0.395939	0.0149652
1	14	2	59.72	Pea-Plb (1.0), Ccp (<0.1)	6.1	3.43636	69.4231	0.0638216	1.58297	3.40666	1.53687	4.47202	0.12534	14.2095	0.558388	0.0282224	0.643591	0.000308019	0.0200478	0.0454697	0.0275203	0.0703746	0.0019171	0.443145	0.00282061
1	15	1	161.811	Agu (1.0)	7.5	0.029	80.0951	0.1736	9.775	0	0.11455	0.05015	0.08585	8.335	0.0191	0.000238173	0.742527	0.000837838	0.123797	0	0.00205121	0.000789192	0.00131309	0.259941	9.64809e-05
1	16	3	109.533	Pyg-Pst (0.6), Agu (0.4), Ele (<0.1)	6.5	12.6493	68.7218	0.11233	3.60736	0.15546	0.088646	0.162281	0.0965687	13.045	0.650398	0.103887	0.63709	0.000542131	0.0456859	0.00207496	0.00158736	0.00255376	0.00147704	0.40683	0.00328539
1	17	3	413.942	Pyg-Pst (0.6), Agu (0.4), Gn (<0.1)	6.5	11.4518	66.1953	4.42845	3.80328	0.140722	0.082513	0.145624	0.0921383	12.9229	0.0251828	0.0940521	0.613669	0.0213728	0.0481672	0.00187826	0.00147754	0.00229164	0.00140927	0.403023	0.000127207
1	18	2	466.559	Pea-Plb (0.9), Ele (0.1)	7.3	3.1496	68.8506	0.0584957	1.45087	3.12237	0.177332	2.69067	0.11488	11.7029	7.54337	0.0258672	0.638285	0.000282315	0.0183748	0.0416752	0.00317542	0.0423421	0.00175712	0.364974	0.0381043
1	19	4	262.037	Agu (0.6), Ccp (0.3), Pyg-Pst (0.2), Ele (<0.1)	6.4	3.66211	56.0829	0.110567	5.44175	0.0448467	7.88636	8.95619	0.0665112	16.4861	0.460166	0.0300765	0.51992	0.000533623	0.0689179	0.000598582	0.141219	0.14094	0.0010173	0.514145	0.00232446
1	20	3	26.303	Pea-Plb (0.8), Pyg-Pst (0.2), Ele (<0.1)	6.2	7.02004	70.3136	0.0687575	1.32317	2.83477	0.131992	2.40438	0.124284	13.6536	1.07591	0.0576548	0.651848	0.000331841	0.0167574	0.0378364	0.00236354	0.0378369	0.00190095	0.425811	0.00543481
1	21	2	2.62	Pea-Plb (0.9), Ccp (0.1)	5.9	3.14407	63.5179	0.058393	1.44832	3.11689	3.99451	7.03725	0.114679	15.9728	0.510891	0.0258218	0.588848	0.000281819	0.0183425	0.041602	0.0715286	0.110743	0.00175403	0.498138	0.00258069
1	22	2	7.734	Pea-Plb (0.8), Pyg-Pst (0.2)	6.1	6.668	70.8942	0.0691962	1.37732	2.95276	0.131033	2.49947	0.126363	13.7201	0.482306	0.0547635	0.65723	0.000333958	0.0174433	0.0394114	0.00234637	0.0393333	0.00193274	0.427885	0.0024363
1	23	2	0.995	Pea-Plb (0.9), Ccp (0.1)	6.1	3.37018	68.0861	0.0625925	1.55249	3.34105	2.09331	5.05283	0.122926	14.6087	0.547634	0.0276789	0.631197	0.000302087	0.0196617	0.044594	0.0374844	0.0795145	0.00188018	0.455596	0.00276629
1	24	1	6.277	Pea-Plb (1.0)	6.2	3.60186	72.7665	0.0668953	1.65921	3.57073	0.145358	3.0196	0.131376	13.2111	0.58528	0.0295816	0.674587	0.000322854	0.0210133	0.0476595	0.00260288	0.0475183	0.00200943	0.412009	0.00295646
1	25	1	24.735	Pea-Plb (1.0)	6.2	3.60186	72.7665	0.0668953	1.65921	3.57073	0.145358	3.0196	0.131376	13.2111	0.58528	0.0295816	0.674587	0.000322854	0.0210133	0.0476595	0.00260288	0.0475183	0.00200943	0.412009	0.00295646
1	26	2	10.829	Pea-Plb (0.6), Pyg-Pst (0.4)	6.1	9.59416	69.1073	0.071392	1.10831	2.36301	0.117362	2.00309	0.121577	14.206	0.384033	0.0787957	0.640664	0.000344556	0.0140363	0.0315398	0.00210157	0.031522	0.00185955	0.443036	0.00193989
1	27	1	2.023	Pea-Plb (1.0)	6.2	3.60186	72.7665	0.0668953	1.65921	3.57073	0.145358	3.0196	0.131376	13.2111	0.58528	0.0295816	0.674587	0.000322854	0.0210133	0.0476595	0.00260288	0.0475183	0.00200943	0.412009	0.00295646
2	28	5	112.16	Agu (0.7), Ccp (0.1), Ele (0.1), Pyg-Pst (0.1), Gn (<0.1)	7.8	1.81002	67.991	1.69576	7.19148	0.0220015	2.32368	2.59359	0.0723431	10.411	4.84892	0.0148655	0.630315	0.00818416	0.0910775	0.000293661	0.0416095	0.0408144	0.0011065	0.324685	0.0244936
2	29	2	38.388	Ccp (0.9), Pea-Plb (0.1)	4.4	0.355607	7.18415	0.00660449	0.163812	0.352533	27.44	31.5091	0.0129706	32.7947	0.057784	0.00292056	0.0666012	3.1875e-05	0.00207461	0.00470536	0.491361	0.495848	0.000198388	1.02276	0.000291887
2	30	3	42.86	Pea-Plb (0.7), Pyg-Pst (0.2), Ccp (0.1)	6	6.09207	64.6168	0.0630876	1.25427	2.6889	2.81023	5.33837	0.115166	15.5988	0.439197	0.0500335	0.599035	0.000304477	0.0158849	0.0358895	0.0503219	0.0840079	0.00176149	0.486475	0.00221854
2	31	1	19.329	Pea-Plb (1.0)	6.2	3.60186	72.7665	0.0668953	1.65921	3.57073	0.145358	3.0196	0.131376	13.2111	0.58528	0.0295816	0.674587	0.000322854	0.0210133	0.0476595	0.00260288	0.0475183	0.00200943	0.412009	0.00295646
2	32	1	10.378	Pea-Plb (1.0)	6.2	3.60186	72.7665	0.0668953	1.65921	3.57073	0.145358	3.0196	0.131376	13.2111	0.58528	0.0295816	0.674587	0.000322854	0.0210133	0.0476595	0.00260288	0.0475183	0.00200943	0.412009	0.00295646
2	33	3	40.831	Pea-Plb (0.6), Ccp (0.3), Ele (0.1)	6.8	2.32973	52.2497	0.0432687	1.0732	2.30959	7.09797	9.91688	0.0849759	16.6794	7.35954	0.0191338	0.484384	0.000208826	0.0135916	0.0308268	0.127101	0.156058	0.00129972	0.520175	0.0371756
3	34	3	520.795	Pyg-Pst (0.5), Py (0.4), Ele (0.1)	6.1	9.26702	32.2301	0.0365607	0.066021	0.113985	21.4114	0.134364	0.0481558	32.0132	4.47692	0.0761089	0.298791	0.000176451	0.000836133	0.0015214	0.383407	0.00211444	0.000736552	0.998386	0.0226145
3	35	3	170.96	Agu (0.8), Ccp (0.2), Ele (<0.1)	7.2	0.0237075	66.6453	0.141918	7.99107	0	4.80394	5.39987	0.0701825	12.2431	1.58791	0.000194707	0.61784	0.000684933	0.101204	0	0.0860227	0.0849757	0.00107345	0.38182	0.00802111
3	36	3	70.1	Pyg-Pst (0.5), Ccp (0.4), Ele (0.1)	5.4	10.3759	33.8597	0.0409354	0.0739208	0.127624	13.6801	15.6409	0.0539179	23.9297	2.01339	0.0852158	0.313899	0.000197565	0.000936181	0.00170344	0.244966	0.246135	0.000824684	0.746286	0.0101704
3	37	2	406.654	Ele (0.8), Ccp (0.2)	12.7	0	32.5757	0	0	0	6.90308	7.8126	0	8.50649	43.8731	0	0.301996	0	0	0	0.123611	0.122944	0	0.265289	0.221618
3	38	1	8.3	Pea-Plb (1.0)	6.2	3.60186	72.7665	0.0668953	1.65921	3.57073	0.145358	3.0196	0.131376	13.2111	0.58528	0.0295816	0.674587	0.000322854	0.0210133	0.0476595	0.00260288	0.0475183	0.00200943	0.412009	0.00295646
3	39	1	8.202	Pea-Plb (1.0)	6.2	3.60186	72.7665	0.0668953	1.65921	3.57073	0.145358	3.0196	0.131376	13.2111	0.58528	0.0295816	0.674587	0.000322854	0.0210133	0.0476595	0.00260288	0.0475183	0.00200943	0.412009	0.00295646
3	40	1	2.526	Pea-Plb (1.0)	6.2	3.60186	72.7665	0.0668953	1.65921	3.57073	0.145358	3.0196	0.131376	13.2111	0.58528	0.0295816	0.674587	0.000322854	0.0210133	0.0476595	0.00260288	0.0475183	0.00200943	0.412009	0.00295646
3	41	1	5.989	Pea-Plb (1.0)	6.2	3.60186	72.7665	0.0668953	1.65921	3.57073	0.145358	3.0196	0.131376	13.2111	0.58528	0.0295816	0.674587	0.000322854	0.0210133	0.0476595	0.00260288	0.0475183	0.00200943	0.412009	0.00295646
3	42	1	1.193	Pea-Plb (1.0)	6.2	3.60186	72.7665	0.0668953	1.65921	3.57073	0.145358	3.0196	0.131376	13.2111	0.58528	0.0295816	0.674587	0.000322854	0.0210133	0.0476595	0.00260288	0.0475183	0.00200943	0.412009	0.00295646
3	43	1	7.363	Pea-Plb (1.0)	6.2	3.60186	72.7665	0.0668953	1.65921	3.57073	0.145358	3.0196	0.131376	13.2111	0.58528	0.0295816	0.674587	0.000322854	0.0210133	0.0476595	0.00260288	0.0475183	0.00200943	0.412009	0.00295646
3	44	1	1.341	Pea-Plb (1.0)	6.2	3.60186	72.7665	0.0668953	1.65921	3.57073	0.145358	3.0196	0.131376	13.2111	0.58528	0.0295816	0.674587	0.000322854	0.0210133	0.0476595	0.00260288	0.0475183	0.00200943	0.412009	0.00295646
3	45	1	3.315	Pea-Plb (1.0)	6.2	3.60186	72.7665	0.0668953	1.65921	3.57073	0.145358	3.0196	0.131376	13.2111	0.58528	0.0295816	0.674587	0.000322854	0.0210133	0.0476595	0.00260288	0.0475183	0.00200943	0.412009	0.00295646
3	46	2	3.381	Pea-Plb (0.9), Ccp (0.1)	6.1	3.37388	68.1608	0.0626612	1.55419	3.34472	2.06222	5.02037	0.123061	14.5864	0.548235	0.0277093	0.631889	0.000302419	0.0196832	0.0446429	0.0369276	0.0790038	0.00188224	0.454901	0.00276933
3	47	3	20.683	Pea-Plb (0.7), Pyg-Pst (0.2), Ccp (0.1)	6	7.58202	67.9801	0.0678647	1.23074	2.63352	1.07798	3.31863	0.120554	14.5735	0.429414	0.0622702	0.630214	0.000327532	0.0155869	0.0351503	0.0193031	0.0522241	0.0018439	0.4545	0.00216912
3	48	1	3.06	Pea-Plb (1.0)	6.2	3.60186	72.7665	0.0668953	1.65921	3.57073	0.145358	3.0196	0.131376	13.2111	0.58528	0.0295816	0.674587	0.000322854	0.0210133	0.0476595	0.00260288	0.0475183	0.00200943	0.412009	0.00295646
3	49	2	4.665	Pea-Plb (0.9), Ccp (0.1)	6.1	3.38567	68.399	0.0628801	1.55962	3.35641	1.96309	4.9169	0.123491	14.5153	0.550151	0.0278061	0.634098	0.000303476	0.019752	0.0447989	0.0351524	0.0773754	0.00188882	0.452682	0.00277901
3	50	3	5.8	Pea-Plb (1.0)	6	6.04559	64.5369	0.06296	1.25567	2.69206	2.85417	5.39104	0.115044	15.6234	0.439737	0.0496517	0.598294	0.000303861	0.0159026	0.0359317	0.0511088	0.0848368	0.00175962	0.48724	0.00222127
3	51	2	26.29	Pea-Plb (0.6), Pyg-Pst (0.4)	6	10.8153	68.3616	0.0723083	0.996039	2.11689	0.111657	1.79594	0.119581	14.4087	0.343021	0.0888251	0.633751	0.000348979	0.0126145	0.0282548	0.00199941	0.0282621	0.00182901	0.44936	0.00173272
3	52	3	253.451	Gn (0.7), Pea-Plb (0.3), Ccp (<0.1)	7.2	0.936522	18.9201	63.1673	0.431412	0.928427	0.365686	1.15827	0.0341593	13.583	0.152179	0.00769154	0.1754	0.304862	0.00546368	0.012392	0.00654823	0.0182273	0.000522473	0.423607	0.000768711
3	53	1	40.757	Pyg-Pst (1.0)	5.8	20.0925	62.6965	0.07927	0.143145	0.24714	0.068315	0.222215	0.10441	15.949	0.031455	0.165017	0.581232	0.000382577	0.00181288	0.00329865	0.0012233	0.00349692	0.00159697	0.497396	0.00015889
3	54	1	71.797	Agu (1.0)	7.5	0.029	80.0951	0.1736	9.775	0	0.11455	0.05015	0.08585	8.335	0.0191	0.000238173	0.742527	0.000837838	0.123797	0	0.00205121	0.000789192	0.00131309	0.259941	9.64809e-05
3	55	3	6.788	Pea-Plb (0.9), Ccp (0.1), Ele (<0.1)	6.2	3.14765	64.4479	0.0584595	1.44997	3.12044	3.34504	6.29984	0.114809	15.2553	1.66645	0.0258512	0.597469	0.00028214	0.0183634	0.0416494	0.0598987	0.0991383	0.00175603	0.475762	0.00841784
3	56	1	44.76	Ele (1.0)	15	0	41.58	0	0	0	0.4	0.4	0	1.2	56	0	0.38547	0	0	0	0.00716268	0.00629465	0	0.037424	0.282876
3	57	2	26.96	Pea-Plb (0.9), Ccp (0.1)	6.1	3.34468	67.5708	0.0621188	1.54074	3.31577	2.30774	5.27664	0.121996	14.7626	0.54349	0.0274694	0.62642	0.000299801	0.0195129	0.0442565	0.0413241	0.0830366	0.00186595	0.460395	0.00274536
3	58	2	3.743	Pea-Plb (0.7), Ccp (0.3)	5.7	2.69153	54.3756	0.0499883	1.23986	2.66827	7.79945	11.0088	0.0981726	18.7028	0.437357	0.0221052	0.504093	0.000241256	0.0157024	0.0356141	0.139662	0.173241	0.00150157	0.583278	0.00220925
3	59	2	5.989	Ccp (0.5), Pea-Plb (0.5)	5.2	1.87039	37.7866	0.0347377	0.861603	1.85423	14.7036	18.2152	0.0682219	23.6565	0.303927	0.0153613	0.350303	0.000167653	0.0109119	0.0247489	0.263294	0.286646	0.00104347	0.737766	0.00153524
3	60	2	0.88	Pea-Plb (0.9), Ccp (0.1)	5.9	3.09842	62.5957	0.0575452	1.4273	3.07164	4.37832	7.43787	0.113014	16.2482	0.503474	0.0254469	0.580298	0.000277728	0.0180762	0.040998	0.0784014	0.117047	0.00172857	0.506726	0.00254323
3	61	1	1.8	Pea-Plb (1.0)	6.2	3.60186	72.7665	0.0668953	1.65921	3.57073	0.145358	3.0196	0.131376	13.2111	0.58528	0.0295816	0.674587	0.000322854	0.0210133	0.0476595	0.00260288	0.0475183	0.00200943	0.412009	0.00295646
3	62	1	16.512	Pea-Plb (1.0)	6.2	3.60186	72.7665	0.0668953	1.65921	3.57073	0.145358	3.0196	0.131376	13.2111	0.58528	0.0295816	0.674587	0.000322854	0.0210133	0.0476595	0.00260288	0.0475183	0.00200943	0.412009	0.00295646
3	63	1	0.65	Pea-Plb (1.0)	6.2	3.60186	72.7665	0.0668953	1.65921	3.57073	0.145358	3.0196	0.131376	13.2111	0.58528	0.0295816	0.674587	0.000322854	0.0210133	0.0476595	0.00260288	0.0475183	0.00200943	0.412009	0.00295646
3	64	1	33.607	Ccp (1.0)	4.2	0	0	0	0	0	30.43	34.63	0	34.94	0	0	0	0	0	0	0.544901	0.54496	0	1.08966	0
3	65	1	7.322	Pea-Plb (1.0)	6.2	3.60186	72.7665	0.0668953	1.65921	3.57073	0.145358	3.0196	0.131376	13.2111	0.58528	0.0295816	0.674587	0.000322854	0.0210133	0.0476595	0.00260288	0.0475183	0.00200943	0.412009	0.00295646
3	66	1	5.808	Pea-Plb (1.0)	6.2	3.60186	72.7665	0.0668953	1.65921	3.57073	0.145358	3.0196	0.131376	13.2111	0.58528	0.0295816	0.674587	0.000322854	0.0210133	0.0476595	0.00260288	0.0475183	0.00200943	0.412009	0.00295646
3	67	2	14.693	Pea-Plb (0.7), Pyg-Pst (0.3)	6.1	8.57834	69.7276	0.0706297	1.2017	2.56775	0.122108	2.17541	0.123239	14.0373	0.418149	0.0704529	0.646415	0.000340877	0.0152191	0.0342724	0.00218655	0.0342337	0.00188496	0.437777	0.00211222
4	68	3	131.368	Agu (0.6), Ccp (0.4), Pyg-Pst (0.1)	6.2	1.34099	50.0247	0.104693	5.61022	0.01629	11.0589	12.5488	0.0560716	18.4443	0.0130171	0.0110134	0.463758	0.000505274	0.0710515	0.000217427	0.198028	0.197476	0.000857626	0.575217	6.57538e-05
4	69	2	98.791	Pea-Plb (0.4), Pyg-Pst 0.6)	6	13.2668	66.8646	0.0741479	0.770665	1.62282	0.100204	1.38009	0.115572	14.8157	0.260691	0.108959	0.619873	0.000357857	0.0097602	0.0216602	0.00179432	0.021718	0.00176769	0.462053	0.00131684
4	70	2	89.032	Pea-Plb (0.6), Pyg-Pst (0.4)	6	11.0107	68.2423	0.072455	0.978076	2.07752	0.110744	1.7628	0.119261	14.4412	0.336459	0.0904297	0.632645	0.000349686	0.012387	0.0277292	0.00198306	0.0277405	0.00182412	0.450371	0.00169958
4	71	2	129.137	Pea-Plb (0.9), Pyg-Pst (0.1)	6.2	4.68091	72.1076	0.067705	1.56001	3.35325	0.140316	2.83655	0.129612	13.3902	0.549041	0.0384438	0.668479	0.000326762	0.0197569	0.0447568	0.0025126	0.0446378	0.00198244	0.417596	0.0027734
4	72	3	176.416	Pea-Plb (0.9), Pyg-Pst (0.1), Ele (<0.1)	6.3	4.33623	71.8071	0.0664639	1.56123	3.35696	0.145566	2.84558	0.128075	13.1583	1.40687	0.0356129	0.665693	0.000320772	0.0197724	0.0448063	0.00260662	0.0447798	0.00195893	0.410364	0.00710662
4	73	2	120.975	Pyg-Pst (0.6), Pea-Plb (0.4)	6	13.6755	66.615	0.0744546	0.733091	1.54045	0.0982946	1.31076	0.114903	14.8836	0.246965	0.112315	0.61756	0.000359337	0.00928433	0.0205608	0.00176013	0.0206269	0.00175747	0.464169	0.00124751
4	74	2	38.94	Pea-Plb (0.8), Pyg-Pst (0.2)	6.1	6.93895	70.7287	0.0693995	1.35241	2.89816	0.129767	2.45351	0.125919	13.7651	0.473207	0.0569887	0.655696	0.00033494	0.0171278	0.0386825	0.0023237	0.03861	0.00192596	0.429288	0.00239033
4	75	2	17.306	Pea-Plb (0.6), Pyg-Pst (0.4)	6	10.5436	68.5275	0.0721045	1.02102	2.17165	0.112926	1.84203	0.120025	14.3636	0.352146	0.0865936	0.635289	0.000347994	0.0129308	0.0289857	0.00202214	0.0289874	0.0018358	0.447953	0.00177882
4	76	1	28.103	Pea-Plb (1.0)	6.2	3.60186	72.7665	0.0668953	1.65921	3.57073	0.145358	3.0196	0.131376	13.2111	0.58528	0.0295816	0.674587	0.000322854	0.0210133	0.0476595	0.00260288	0.0475183	0.00200943	0.412009	0.00295646
4	77	1	12.12	Pea-Plb (1.0)	6.2	3.60186	72.7665	0.0668953	1.65921	3.57073	0.145358	3.0196	0.131376	13.2111	0.58528	0.0295816	0.674587	0.000322854	0.0210133	0.0476595	0.00260288	0.0475183	0.00200943	0.412009	0.00295646
5	78	4	92.3	Pea-Plb (0.6), Ccp (0.2), Pyg-Pst (0.1), Ele (0.1)	6.5	4.81333	55.4701	0.0506008	1.01442	2.17506	5.69892	8.21238	0.092608	16.5279	5.11532	0.0395313	0.51424	0.000244212	0.0128473	0.0290311	0.102049	0.129235	0.00141646	0.515451	0.0258393
5	79	3	31.8	Pea-Plb (0.7), Ccp (0.2), Gn (<0.1)	5.7	2.66177	53.7745	1.17524	1.22615	2.63877	7.65406	10.8197	0.0970872	18.6023	0.432522	0.0218608	0.49852	0.00567199	0.0155288	0.0352204	0.137059	0.170266	0.00148497	0.580143	0.00218482
5	80	4	88.9	Pea-Plb (0.8), Ttr (0.1), Ccp (0.1), Gn (<0.1)	5.9	4.18036	58.0254	0.579958	1.31066	3.45376	4.0091	9.34188	0.669099	16.8878	0.45946	0.0343328	0.537929	0.00279903	0.016599	0.0460983	0.0717898	0.14701	0.010234	0.526673	0.0023209
5	81	2	4.39	Ele (0.5), Ccp (0.5)	10.1	0	22.6369	0	0	0	14.0811	15.9945	0	16.5713	30.4875	0	0.209857	0	0	0	0.252146	0.2517	0	0.516803	0.154003
5	82	2	111.072	Pea-Plb (0.9), Ccp (0.1)	5.9	3.13807	63.3969	0.0582816	1.44556	3.11095	4.04491	7.08986	0.11446	16.0089	0.509917	0.0257726	0.587725	0.000281282	0.0183075	0.0415227	0.072431	0.11157	0.00175069	0.499266	0.00257577
5	83	2	153.85	Pea-Plb (0.8), Ccp (0.2)	5.9	3.01446	60.8997	0.0559859	1.38862	2.98841	5.08421	8.17465	0.109951	16.7546	0.489832	0.0247574	0.564575	0.000270202	0.0175864	0.0398871	0.0910414	0.128641	0.00168173	0.522521	0.00247432
5	84	3	24.94	Ccp (0.5), Agu (0.3), Ele (0.2)	7.4	0.00872093	32.6558	0.0522053	2.93955	0	15.1245	17.1765	0.025817	19.9857	11.547	7.16239e-05	0.302738	0.000251956	0.0372284	0	0.270829	0.2703	0.000394876	0.623286	0.0583282
5	85	4	106.4	Pea-Plb (0.5), Pyg-Pst (0.3), Ccp (0.1), Ele (<0.1)	6.4	8.81043	62.6105	0.0630875	0.941107	2.00448	2.28897	4.18627	0.106359	15.1076	3.06756	0.072359	0.580435	0.000304476	0.0119188	0.0267544	0.0409878	0.0658778	0.00162678	0.471155	0.0154954
5	86	2	6.96	Ccp (0.6), Pea-Plb (0.4)	5.1	1.55253	31.3649	0.0288342	0.715176	1.53911	17.3763	21.0048	0.0566278	25.5741	0.252276	0.0127507	0.29077	0.000139161	0.00905745	0.0205429	0.311152	0.330545	0.000866133	0.79757	0.00127434
5	87	2	25.558	Pea-Plb (0.6), Ccp (0.4)	5.4	2.24542	45.3631	0.0417029	1.03436	2.22601	11.5504	14.9239	0.0819008	21.3941	0.364867	0.0184414	0.420541	0.000201269	0.0130998	0.0297112	0.206829	0.234852	0.00125269	0.667209	0.00184307
5	88	3	49.32	Ccp (0.8), Pyg-Pst (0.1), Ele (0.1)	5.9	1.89437	11.9307	0.00747375	0.013496	0.0233009	23.22	26.4305	0.00984401	28.265	8.11002	0.0155582	0.110604	3.60702e-05	0.000170922	0.000311004	0.415794	0.415927	0.000150566	0.88149	0.0409666
5	89	2	9.315	Pea-Plb (0.8), Ccp (0.2)	5.8	2.94451	59.4865	0.0546868	1.3564	2.91906	5.67235	8.78854	0.1074	17.1766	0.478466	0.0241829	0.551474	0.000263932	0.0171783	0.0389616	0.101573	0.138302	0.00164271	0.535681	0.0024169
5	90	1	43.247	Pea-Plb (1.0)	6.2	3.60186	72.7665	0.0668953	1.65921	3.57073	0.145358	3.0196	0.131376	13.2111	0.58528	0.0295816	0.674587	0.000322854	0.0210133	0.0476595	0.00260288	0.0475183	0.00200943	0.412009	0.00295646
5	91	1	100.623	Pea-Plb (1.0)	6.2	3.60186	72.7665	0.0668953	1.65921	3.57073	0.145358	3.0196	0.131376	13.2111	0.58528	0.0295816	0.674587	0.000322854	0.0210133	0.0476595	0.00260288	0.0475183	0.00200943	0.412009	0.00295646
5	92	2	104.5	Pea-Plb (0.9), Ccp (0.1)	6	3.19169	64.4802	0.0592776	1.47026	3.16411	3.59404	6.61925	0.116416	15.6855	0.518631	0.026213	0.597768	0.000286089	0.0186204	0.0422322	0.0643574	0.104165	0.0017806	0.489177	0.00261979
5	93	3	388.87	Gn (0.7), Pyg-Pst (0.2), Ccp (0.1)	7	3.16214	9.86712	64.8996	0.022528	0.0388947	2.85131	3.26759	0.0164319	15.8119	0.00495036	0.0259703	0.0914738	0.313222	0.000285309	0.000519138	0.0510576	0.0514209	0.00025133	0.493119	2.5006e-05
5	94	3	215.7	Agu (0.5), Ccp (0.3), Pyg-Pst (0.2)	6.2	3.99214	52.8117	0.103257	4.95889	0.0489239	9.12835	10.3764	0.0639721	17.7609	0.015861	0.032787	0.489595	0.000498344	0.0628025	0.000653001	0.163459	0.16329	0.000978466	0.553902	8.01193e-05
5	95	4	69.32	Pea-Plb (0.6), Pyg-Pst (0.3), Ccp (0.1), Ele (<0.1)	5.9	7.70869	62.1872	0.0629115	1.06257	2.27009	3.32776	5.58688	0.109552	16.2044	0.611974	0.0633105	0.576511	0.000303627	0.0134571	0.0302995	0.0595893	0.0879186	0.00167562	0.505361	0.0030913
5	96	5	66.29	Pyg-Pst (0.4), Agu (0.3), Pea-Plb (0.1), Ccp (0.1), Ele (<0.1)	2.2	8.28163	63.5636	0.0993135	3.62386	0.60339	2.8383	3.66227	0.0882786	14.0704	2.3828	0.068016	0.589271	0.000479312	0.0458949	0.00805362	0.0508247	0.0576317	0.00135024	0.438809	0.0120364
5	97	3	108.12	Pea-Plb (0.8), Ccp (0.2), Ele (<0.1)	6	3.0242	61.4002	0.0561668	1.39311	2.99806	4.78291	7.83908	0.110307	16.4494	0.900589	0.0248374	0.569215	0.000271075	0.0176432	0.040016	0.0856461	0.123361	0.00168716	0.513001	0.0045492
5	98	2	4.76	Ccp (0.5), Pea-Plb (0.5)	5.2	1.73283	35.0074	0.0321828	0.798233	1.71785	15.8603	19.4225	0.0632042	24.4864	0.281574	0.0142315	0.324539	0.000155322	0.0101093	0.0229286	0.284006	0.305644	0.000966721	0.763648	0.00142233
5	99	3	109.9	Ccp (0.5), Pea-Plb (0.4), Ele (0.1)	6.1	1.44697	33.5834	0.0268738	0.666552	1.43446	15.1214	18.3493	0.0527777	22.6803	6.095	0.0118838	0.311337	0.0001297	0.00844164	0.0191462	0.270775	0.288757	0.000807246	0.707322	0.030788
6	100	4	69	Pyg-Pst (0.5), Pea-Plb (0.4), Ccp (0.1), Gn (<0.1)	5.8	11.2423	59.6297	1.19117	0.731879	1.54532	3.13434	4.77626	0.103371	16.7225	0.248877	0.0923315	0.552802	0.00574891	0.00926898	0.0206259	0.0561256	0.0751622	0.00158108	0.52152	0.00125716
						wt%										at%
			Area (µm2)		Density (g/cm3)	Sb	Ag	Pb	Se	As	Fe	Cu	Zn	S	Au	Sb	Ag	Pb	Se	As	Fe	Cu	Zn	S	Au
		Average	69.0353		6.311	4.64872	61.2754	1.43198	1.81525	2.31427	3.78021	5.91486	0.108136	15.3883	2.37141	0.0381794	0.568058	0.00691112	0.0229895	0.0308892	0.0676912	0.09308	0.00165396	0.47991	0.0119788
		Std deviation (1σ)	103.23		1.34005	3.62041	17.1059	9.0023	1.91038	1.34269	6.24425	6.39119	0.0674936	4.79469	7.71987	0.029734	0.158582	0.0434474	0.0241942	0.0179213	0.111814	0.100576	0.00103233	0.14953	0.0389958

## Sheet: PMI area and diameter
Assemblage (see Fig. S1)	Área (µm2)	Perimeter (µm)	Feret's diameter (µm)
1	106.884	57.839	20.307
1	58.582	44.421	12.486
1	44.706	31.555	11.173
1	3.184	8.369	2.533
1	64.419	43.603	17.128
1	0.494	2.639	1.009
1	2.627	8.156	3.176
1	0.643	3.098	1.177
1	0.697	3.121	1.12
1	0.516	3.932	1.4
1	2.169	5.635	2.001
1	3.152	6.791	2.471
1	142.745	94.358	24.986
1	48.388	29.691	9.499
1	1.725	6.278	2.526
1	0.72	3.305	1.293
1	11.254	14.225	4.996
1	12.798	17.191	6.328
1	128.394	76.399	22.315
1	116.53	47.729	14.19
1	0.969	3.843	1.341
1	6.123	10.404	4.181
1	6.752	13.805	4.277
1	3.569	9.075	2.83
1	0.869	3.741	1.428
1	1.449	4.874	1.896
1	1.141	4.723	2.079
1	0.571	2.773	1.027
1	11.675	19.874	7.591
1	155.059	78.848	23.81
1	0.503	2.695	1.053
1	10.697	20.113	6.823
1	468.536	147.781	38.636
1	7.513	10.713	3.851
1	395.766	105.932	29.494
1	66.914	37.085	14.301
1	0.783	3.249	1.158
1	6.693	10.372	3.79
1	0.534	2.869	1.158
1	1.309	4.336	1.626
1	6.399	12.962	4.326
1	24.88	22.065	7.407
1	0.67	3.44	1.104
1	0.552	2.695	0.971
1	1.44	4.651	1.665
1	3.283	8.232	3.492
1	1.073	3.804	1.387
1	0.996	3.669	1.257
1	13.074	15.728	6.11
1	0.539	2.695	0.971
1	8.695	11.685	3.878
1	25.89	21.413	7.152
1	0.457	2.813	1.064
1	3.596	7.418	2.713
2	19.075	22.417	7.178
2	10.343	12.986	4.516
2	2.022	5.941	2.215
2	37.415	26.412	10.248
2	110.393	71.537	21.885
2	0.262	1.927	0.665
2	0.731	3.216	1.074
2	0.265	1.896	0.66
2	10.427	36.82	5.795
2	1.227	4.444	1.496
2	0.36	2.493	0.9
2	3.4	8.901	2.592
2	42.693	31.859	9.854
2	0.284	2.288	0.734
2	2.809	7.031	2.502
3	5.512	10.564	3.466
3	5.66	10.98	3.542
3	1.176	4.455	1.643
3	1.275	10.029	2.68
3	1.423	11.325	2.995
3	1.423	10.729	2.718
3	1.292	10.392	2.723
3	1.283	10.445	2.723
3	1.382	10.578	2.759
3	4.163	7.751	2.742
3	1.9	8.534	3.63
3	1.695	4.786	1.672
3	0.765	4.83	2.184
3	0.576	2.756	1.062
3	8.202	12.904	4.249
3	16.717	17.199	5.863
3	169.962	99.38	29.204
3	2.929	6.698	2.318
3	1.053	4.017	1.488
3	1.506	4.968	1.807
3	3.25	9.1	3.79
3	4.311	7.777	2.655
3	0.551	2.937	1.193
3	5.726	9.069	3.217
3	1.514	4.508	1.687
3	6.672	12.457	3.74
3	73.813	59.208	18.164
3	0.872	3.472	1.289
3	1.382	4.38	1.51
3	1.835	5.309	2.068
3	26.335	21.11	7.489
3	16.569	16.289	5.726
3	41.349	29.264	8.685
3	0.675	3.066	1.122
3	2.123	6.6	2.669
3	8.416	11.356	4.209
3	2.155	5.791	1.87
3	4.986	15.625	6.481
3	7.865	11.665	4.555
3	436.987	111.276	36.68
3	0.576	2.831	1.062
3	1.193	4.114	1.477
3	1.061	5.211	2.184
3	0.831	3.504	1.488
3	2.748	8.392	3.729
3	1.061	4.658	1.584
3	9.568	30.303	12.754
3	6.746	10.307	3.938
3	2.921	9.869	4.016
3	71.493	42.888	14.486
3	49.823	27.756	9.958
3	0.609	2.937	1.122
3	3.414	9.582	3.533
3	24.113	19.438	6.637
3	3.332	6.932	2.365
3	3.669	10.802	3.457
3	5.915	9.485	3.574
3	4.525	9.494	3.746
3	1.58	4.711	1.607
3	3.258	7.007	2.581
3	40.033	27.021	9.293
3	1.777	5.233	2.156
3	4.879	9.016	3.529
3	3.373	8.887	2.841
3	11.378	15.766	5.437
3	2.863	6.516	2.477
3	1.9	5.224	1.761
3	3.241	7.52	2.706
3	516.04	157.633	40.731
3	8.918	11.515	3.875
3	5.825	27.366	10.315
3	261.356	144.422	39.591
3	1.382	9.1	3.476
3	2.411	6.003	2.141
3	144.22	73.644	18.615
3	0.666	3.995	1.496
3	27.026	26.365	9.635
3	22.09	28.949	9.365
3	16.133	20.66	7.718
3	4.278	13.564	4.955
4	125.627	60.282	16.489
4	32.335	27.404	8.822
4	1.897	6.116	2.276
4	29.347	25.339	8.622
4	88.248	44.477	13.982
4	127.609	57.575	17.449
4	165.874	87.833	20.145
4	7.221	11.555	3.483
4	1.201	6.718	2.621
4	0.592	3.586	1.47
4	12.514	14.722	5.432
4	17.967	17.181	5.818
4	0.247	1.958	0.711
4	0.436	2.462	0.894
4	2.57	6.597	2.553
4	105.567	52.749	16.658
4	0.876	3.745	1.363
4	1.505	4.722	1.576
4	2.845	6.53	2.253
4	37.684	27.501	9.505
4	1.329	4.617	1.616
4	0.275	2.171	0.801
4	0.731	3.291	1.225
4	115.871	75.212	18.934
4	0.23	1.892	0.824
4	9.808	12.523	4.625
4	0.293	1.996	0.723
4	0.308	2.089	0.758
5	3.448	8.483	2.961
5	0.403	2.458	0.973
5	0.412	2.458	0.961
5	0.212	1.698	0.603
5	9.52	12.673	4.75
5	0.289	1.993	0.705
5	91.355	43.826	13.723
5	0.352	2.228	0.798
5	0.382	2.238	0.795
5	2.082	5.863	2.362
5	0.272	1.907	0.678
5	2.584	6.862	2.495
5	1.233	4.257	1.561
5	0.853	3.467	1.231
5	0.409	2.462	0.949
5	15.391	17.29	5.231
5	0.249	1.871	0.745
5	0.513	2.988	1.136
5	26.139	22.879	7.928
5	79.545	37.384	13.443
5	1.524	6.49	2.266
5	1.089	4.083	1.503
5	0.229	1.759	0.699
5	1.113	4.44	1.455
5	0.255	1.871	0.649
5	0.245	1.881	0.717
5	0.253	1.907	0.737
5	4.102	8.509	2.921
5	0.292	2.544	0.901
5	0.422	2.753	0.937
5	0.337	2.151	0.726
5	0.761	3.355	1.182
5	0.206	1.636	0.589
6	1.076	3.866	1.566
6	81.153	50.984	17.551
6	9.208	12.876	4.518
6	9.302	11.664	4.098
6	1.264	4.368	1.759
6	3.17	6.793	2.832
6	1	3.624	1.36
6	0.415	2.264	0.88
6	1.415	4.415	1.602
6	9.963	16.567	6.328
6	6	9.446	3.582
6	9.095	12.133	4.472
6	1.491	4.529	1.791
6	0.528	2.573	0.991
6	1.359	4.221	1.566
6	1.774	4.998	1.908
6	0.887	3.397	1.353
6	0.604	2.767	1.107
6	13.472	17.566	5.945
6	4.566	8.703	3.502
6	2.943	9.185	4.068
6	4.566	8.461	3.072
6	32.643	22.878	7.57
6	2.849	6.291	2.363
6	2.943	6.76	2.43
6	3.359	9.158	3.885
6	4.925	8.234	2.94
6	19.68	17.747	6.372
6	1.151	3.819	1.486
6	4.51	8.006	2.858
6	11.491	14.17	5.302
6	2.245	7.604	2.72
6	0.415	2.573	1.166
6	0.906	3.477	1.266
6	0.434	2.298	0.921
6	14.283	17.225	5.736
6	3.83	10.451	4.005
6	48.36	36.265	13.369
6	11.283	12.971	4.591
6	4.396	8.475	3.265
6	11.793	22.966	7.071
6	1.019	3.785	1.486
6	66.191	47.94	18.988
6	5.51	8.783	3.072
6	1.076	4.174	1.759
6	9.472	15.055	5.844
6	2.396	6.083	2.457
6	0.585	2.733	1.073
6	80.191	45.811	14.512
6	1.019	3.785	1.434
6	1.151	3.946	1.566
6	2.717	7.343	3.132
6	3.245	6.988	2.709
7	2.801	6.523	2.234
7	0.129	1.341	0.501
7	27.066	23.499	7.462
7	0.387	2.324	0.748
7	0.283	2.024	0.692
7	2.049	5.6	1.817
7	0.116	1.295	0.478
7	0.178	1.57	0.532
7	0.683	3.145	1.108
7	0.588	2.838	0.944
7	0.119	1.324	0.469
7	0.256	1.962	0.674
7	2.768	9.138	2.315
7	0.137	1.489	0.483
7	0.269	1.934	0.632
7	0.449	2.609	0.917
7	5.654	11.318	4.369
7	0.954	4.168	1.649
7	0.159	2.181	0.956
7	0.556	5.622	2.597
7	1.618	5.035	1.755
8	0.175	1.731	0.621
8	1.332	5.273	1.477
8	0.155	1.804	0.636
8	0.191	1.918	0.59
8	0.169	1.542	0.538
8	0.154	1.692	0.532
8	1.441	4.744	1.646
8	0.437	3.612	1.212
8	0.163	1.908	0.569
8	0.568	2.961	0.939
8	0.66	3.427	1.173
8	0.168	1.868	0.725
8	0.848	3.67	1.286
8	0.35	2.274	0.834
8	0.608	2.994	0.971
8	0.266	2.056	0.697
8	0.134	1.402	0.466
8	0.548	2.99	1.094
8	0.216	1.948	0.676
8	0.149	1.554	0.582
8	0.755	3.708	1.425
8	0.366	2.355	0.789
8	0.563	3.386	0.991
8	2.28	7.547	2.9
8	1.55	5.782	1.751
8	0.141	1.485	0.528
8	0.122	1.511	0.486
8	0.973	3.911	1.467
8	0.244	2.051	0.827
