# Supplementary material for: Transient non-soluble noble metal transport in hydrothermal ore systems
Source: Nat Commun. 2025 Mar 13;16:2521. doi: 10.1038/s41467-025-57740-7 (PMC11906853; doi:10.1038/s41467-025-57740-7)
Supplement: Supplementary file 6 — Supplementary Data 3 [file 41467_2025_57740_MOESM6_ESM.xlsx]

## Sheet: Fluidization & settling veloc.
	Equation 1: fluidization velocity (v_f)1,2				Equation 2: settling velocity (v_t)1
													Re =	1	10	100
													C_D =	30	4	1
	PARAMETERS	SYMBOLS	DATA	UNITS			rho0, Mu0, Poro0.3											rho0, Mu0, Poro0.5								rho0, Mu0, Poro0.7								rho0, Mu0, Poro0.9
	Melt droplet density	Rhos	6300	kg/m3			micro m	Dp (m)	a	b	c	v_f	v_f	v_t	v_t	v_t		micro m	Dp (m)	a	b	c	v_f	v_f		micro m	Dp (m)	a	b	c	v_f	v_f		micro m	Dp (m)	a	b	c	v_f	v_f
	Fluid density	Rhof0 (0 wt% NaCleq)	670	kg/m3			0.01	1e-08	3.90833e+11	3.86167e+15	-55174	1.40725e-11	-9880.6	0.00019131	0.000523925	0.00104785		0.01	1e-08	234500000000	5.958e+14	-55174	9.2484e-11	-2540.72		0.01	1e-08	167500000000	1.30277e+14	-55174	4.23507e-10	-777.773		0.01	1e-08	1.30278e+11	2.04321e+13	-55174	2.70036e-09	-156.835
		Rhof1 (10 wt% NaCleq)	794	kg/m3			0.05	5e-08	7.81667e+10	1.54467e+14	-55174	3.57209e-10	-1976.12	0.000427783	0.00117153	0.00234306		0.05	5e-08	46900000000	23832000000000	-55174	2.31514e-09	-508.145		0.05	5e-08	3.35e+10	5.21108e+12	-55174	1.05878e-08	-155.555		0.05	5e-08	2.60556e+10	8.17284e+11	-55174	6.7509e-08	-31.367
		Rhof2 (19 wt% NaCleq)	837	kg/m3			0.1	1e-07	3.90833e+10	3.86167e+13	-55174	1.42874e-09	-988.06	0.000604977	0.0016568	0.00331359		0.1	1e-07	23450000000	5958000000000	-55174	9.2605e-09	-254.072		0.1	1e-07	1.675e+10	1.30277e+12	-55174	4.23513e-08	-77.7773		0.1	1e-07	1.30278e+10	2.04321e+11	-55174	2.70036e-07	-15.6835
	Gravitational constant	g	9.8	m/s2			0.5	5e-07	7.81667e+09	1.54467e+12	-55174	3.5719e-08	-197.612	0.00135277	0.00370471	0.00740942		0.5	5e-07	4690000000	2.3832e+11	-55174	2.31512e-07	-50.8145		0.5	5e-07	3350000000	5.21108e+10	-55174	1.05878e-06	-15.5555		0.5	5e-07	2.60556e+09	8.17284e+09	-55174	6.75088e-06	-3.1367
	Porosity	Poro0.3	0.3				1	1e-06	3.90833e+09	3.86167e+11	-55174	1.42876e-07	-98.806	0.0019131	0.00523925	0.0104785		1	1e-06	2345000000	5.958e+10	-55174	9.26049e-07	-25.4073		1	1e-06	1675000000	1.30277e+10	-55174	4.23513e-06	-7.77773		1	1e-06	1.30278e+09	2.04321e+09	-55174	2.70031e-05	-1.56838
		Poro0.5	0.5				5	5e-06	7.81667e+08	1.54467e+10	-55174	3.5719e-06	-19.7612	0.00427783	0.0117153	0.0234306		5	5e-06	4.69e+08	2.3832e+09	-55174	2.31511e-05	-5.08147		5	5e-06	335000000	5.21108e+08	-55174	0.000105871	-1.55565		5	5e-06	2.60556e+08	8.17284e+07	-55174	0.000673643	-0.314343
		Poro0.7	0.7				10	1e-05	3.90833e+08	3.86167e+09	-55174	1.42876e-05	-9.88061	0.00604977	0.016568	0.0331359		10	1e-05	2.345e+08	5.958e+08	-55174	9.26015e-05	-2.54082		10	1e-05	167500000	1.30277e+08	-55174	0.000423283	-0.778196		10	1e-05	1.30278e+08	2.04321e+07	-55174	0.0026554	-0.15949
		Poro0.9	0.9				50	5e-05	7.81667e+07	1.54467e+08	-55174	0.000357126	-1.97648	0.0135277	0.0370471	0.0740942		50	5e-05	4.69e+07	23832000	-55174	0.00230467	-0.51045		50	5e-05	3.35e+07	5.21108e+06	-55174	0.00995122	-0.165506		50	5e-05	2.60556e+07	817284	-55174	0.0329326	-0.0642996
	Particle diameter	Dp					100	0.0001	3.90833e+07	3.86167e+07	-55174	0.0014267	-0.989486	0.019131	0.0523925	0.104785		100	0.0001	2.345e+07	5958000	-55174	0.00894553	-0.263018		100	0.0001	1.675e+07	1.30277e+06	-55174	0.0304388	-0.108216		100	0.0001	1.30278e+07	204321	-55174	0.0577067	-0.0733902
	Fluid viscosity	Mu0	9.93e-05	Pa s = kg / s m			500	0.0005	7.81667e+06	1.54467e+06	-55174	0.0308903	-0.228502	0.0427783	0.117153	0.234306		500	0.0005	4690000	238320	-55174	0.0859916	-0.136806		500	0.0005	3350000	52110.8	-55174	0.120793	-0.136348		500	0.0005	2.60556e+06	8172.84	-55174	0.143958	-0.147095
		Mu1	0.000135	Pa s = kg / s m
		Mu2	0.0001614	Pa s = kg / s m			rho1, Mu1, Poro0.3											rho1, Mu1, Poro0.5								rho1, Mu1, Poro0.7								rho1, Mu1, Poro0.9
	Fluid velocity	Vf					micro m	Dp (m)	a	b	c	v_f	v_f	v_t	v_t	v_t		micro m	Dp (m)	a	b	c	v_f	v_f		micro m	Dp (m)	a	b	c	v_f	v_f		micro m	Dp (m)	a	b	c	v_f	v_f
	Temperature	Temp	340	C			0.01	1e-08	4.63167e+11	5250000000000000	-53958.8	9.71573e-12	-11335	0.000173792	0.000475949	0.000951898		0.01	1e-08	277900000000	810000000000000	-53958.8	6.65707e-11	-2914.72		0.01	1e-08	198500000000	1.77114e+14	-53958.8	3.04628e-10	-892.26		0.01	1e-08	1.54389e+11	2.77778e+13	-53958.8	1.94251e-09	-179.921
	Pressure	Pre	30	MPa			0.05	5e-08	9.26333e+10	2.1e+14	-53958.8	2.56893e-10	-2267	0.000388611	0.00106425	0.00212851		0.05	5e-08	55580000000	3.24e+13	-53958.8	1.66539e-09	-582.944		0.05	5e-08	39700000000	7.08455e+12	-53958.8	7.61641e-09	-178.452		0.05	5e-08	3.08778e+10	1.11111e+12	-53958.8	4.85629e-08	-35.9842
							0.1	1e-07	4.63167e+10	5.25e+13	-53958.8	1.02774e-09	-1133.5	0.000549578	0.00150508	0.00301016		0.1	1e-07	27790000000	8.1e+12	-53958.8	6.66159e-09	-291.472		0.1	1e-07	19850000000	1.77114e+12	-53958.8	3.04656e-08	-89.226		0.1	1e-07	1.54389e+10	2.77778e+11	-53958.8	1.94252e-07	-17.9921
	NaCl concentration	0	mol/kg NaCl				0.5	5e-07	9.26333e+09	2.1e+12	-53958.8	2.56947e-08	-226.7	0.00122889	0.00336547	0.00673093		0.5	5e-07	5558000000	324000000000	-53958.8	1.6654e-07	-58.2944		0.5	5e-07	3970000000	7.08455e+10	-53958.8	7.61641e-07	-17.8452		0.5	5e-07	3.08778e+09	1.11111e+10	-53958.8	4.85629e-06	-3.59842
		1	mol/kg NaCl				1	1e-06	4.63167e+09	5.25e+11	-53958.8	1.02779e-07	-113.35	0.00173792	0.00475949	0.00951898		1	1e-06	2779000000	81000000000	-53958.8	6.66158e-07	-29.1472		1	1e-06	1985000000	1.77114e+10	-53958.8	3.04656e-06	-8.92261		1	1e-06	1.54389e+09	2.77778e+09	-53958.8	1.9425e-05	-1.79923
		2	mol/kg NaCl				5	5e-06	9.26333e+08	2.1e+10	-53958.8	2.56947e-06	-22.67	0.00388611	0.0106425	0.0212851		5	5e-06	555800000	3.24e+09	-53958.8	1.66539e-05	-5.82945		5	5e-06	397000000	7.08455e+08	-53958.8	7.61608e-05	-1.7846		5	5e-06	3.08778e+08	1.11111e+08	-53958.8	0.000484976	-0.360327
							10	1e-05	4.63167e+08	5.25e+09	-53958.8	1.02779e-05	-11.335	0.00549578	0.0150508	0.0301016		10	1e-05	277900000	8.1e+08	-53958.8	6.66143e-05	-2.91478		10	1e-05	198500000	1.77114e+08	-53958.8	0.000304552	-0.892565		10	1e-05	1.54389e+08	2.77778e+07	-53958.8	0.00192199	-0.181843
References for equations							50	5e-05	9.26333e+07	210000000	-53958.8	0.000256918	-2.26726	0.0122889	0.0336547	0.0673093		50	5e-05	5.558e+07	3.24e+07	-53958.8	0.00166066	-0.584604		50	5e-05	39700000	7.08455e+06	-53958.8	0.00731644	-0.185769		50	5e-05	3.08778e+07	1.11111e+06	-53958.8	0.0275185	-0.0635026
1	Sissom, L. E. & Pitts, D. R. Elements of Transport Phenomena. (McGraw-Hill, 1972).						100	0.0001	4.63167e+07	52500000	-53958.8	0.00102686	-1.13453	0.0173792	0.0475949	0.0951898		100	0.0001	2.779e+07	8.1e+06	-53958.8	0.00651592	-0.297988		100	0.0001	19850000	1.77114e+06	-53958.8	0.0240066	-0.113233		100	0.0001	1.54389e+07	277778	-53958.8	0.050803	-0.068795
2	Oliver, N. H. S., Rubenach, M. J., Fu, B., Baker, T. & Blenkinsop, T. G. Granite-related overpressure and volatile release in the mid crust: fluidized breccias from the Cloncurry District, Australia. Geofluids 6, 346–358 (2006).						500	0.0005	9.26333e+06	2.1e+06	-53958.8	0.0232999	-0.25	0.0388611	0.106425	0.212851		500	0.0005	5558000	324000	-53958.8	0.0736043	-0.131899		500	0.0005	3970000	70845.5	-53958.8	0.108002	-0.125847		500	0.0005	3.08778e+06	11111.1	-53958.8	0.130406	-0.134004
							rho2, Mu2, Poro0.3											rho2, Mu2, Poro0.5								rho2, Mu2, Poro0.7								rho2, Mu2, Poro0.9
							micro m	Dp (m)	a	b	c	v_f	v_f	v_t	v_t	v_t		micro m	Dp (m)	a	b	c	v_f	v_f		micro m	Dp (m)	a	b	c	v_f	v_f		micro m	Dp (m)	a	b	c	v_f	v_f
							0.01	1e-08	488250000000	6276666666666666	-53537.4	8.19252e-12	-12855.4	0.000168607	0.000461748	0.000923497		0.01	1e-08	292950000000	9.684e+14	-53537.4	5.52569e-11	-3305.68		0.01	1e-08	209250000000	2.11749e+14	-53537.4	2.52838e-10	-1011.94		0.01	1e-08	1.6275e+11	3.32099e+13	-53537.4	1.6121e-09	-204.055
							0.05	5e-08	9.765e+10	2.51067e+14	-53537.4	2.13134e-10	-2571.09	0.000377016	0.0010325	0.002065		0.05	5e-08	58590000000	3.8736e+13	-53537.4	1.38209e-09	-661.137		0.05	5e-08	41850000000	8.46997e+12	-53537.4	6.32084e-09	-202.389		0.05	5e-08	3.255e+10	1.3284e+12	-53537.4	4.03023e-08	-40.8109
							0.1	1e-07	4.8825e+10	6.27667e+13	-53537.4	8.52935e-10	-1285.54	0.000533181	0.00146018	0.00292035		0.1	1e-07	29295000000	9.684e+12	-53537.4	5.52842e-09	-330.568		0.1	1e-07	20925000000	2.11749e+12	-53537.4	2.52834e-08	-101.194		0.1	1e-07	1.6275e+10	3.32099e+11	-53537.4	1.61209e-07	-20.4055
							0.5	5e-07	9765000000	2.51067e+12	-53537.4	2.1324e-08	-257.109	0.00119223	0.00326505	0.00653011		0.5	5e-07	5859000000	387360000000	-53537.4	1.38211e-07	-66.1137		0.5	5e-07	4185000000	8.46997e+10	-53537.4	6.32085e-07	-20.2389		0.5	5e-07	3255000000	1.3284e+10	-53537.4	4.03023e-06	-4.08109
							1	1e-06	4882500000	6.27667e+11	-53537.4	8.52959e-08	-128.554	0.00168607	0.00461748	0.00923497		1	1e-06	2929500000	96840000000	-53537.4	5.52844e-07	-33.0568		1	1e-06	2092500000	2.11749e+10	-53537.4	2.52834e-06	-10.1194		1	1e-06	1627500000	3.32099e+09	-53537.4	1.61208e-05	-2.04056
							5	5e-06	976500000	2.51067e+10	-53537.4	2.1324e-06	-25.7109	0.00377016	0.010325	0.02065		5	5e-06	585900000	3.8736e+09	-53537.4	1.38211e-05	-6.61138		5	5e-06	418500000	8.46997e+08	-53537.4	6.32065e-05	-2.02395		5	5e-06	325500000	1.3284e+08	-53537.4	0.000402626	-0.408512
							10	1e-05	488250000	6.27667e+09	-53537.4	8.52959e-06	-12.8554	0.00533181	0.0146018	0.0292035		10	1e-05	292950000	9.684e+08	-53537.4	5.52835e-05	-3.30574		10	1e-05	209250000	2.11749e+08	-53537.4	0.000252771	-1.0122		10	1e-05	162750000	3.32099e+07	-53537.4	0.00159955	-0.205654
							50	5e-05	97650000	2.51067e+08	-53537.4	0.000213222	-2.5713	0.0119223	0.0326505	0.0653011		50	5e-05	5.859e+07	3.8736e+07	-53537.4	0.00137923	-0.662516		50	5e-05	41850000	8.46997e+06	-53537.4	0.00613489	-0.208524		50	5e-05	3.255e+07	1.3284e+06	-53537.4	0.0249945	-0.0658054
							100	0.0001	48825000	6.27667e+07	-53537.4	0.000852394	-1.2864	0.0168607	0.0461748	0.0923497		100	0.0001	2.9295e+07	9.684e+06	-53537.4	0.00543895	-0.336007		100	0.0001	20925000	2.11749e+06	-53537.4	0.0209473	-0.122142		100	0.0001	1.6275e+07	332099	-53537.4	0.0480523	-0.0684577
							500	0.0005	9765000	2.51067e+06	-53537.4	0.0197993	-0.276908	0.0377016	0.10325	0.2065		500	0.0005	5859000	387360	-53537.4	0.0680885	-0.134202		500	0.0005	4185000	84699.7	-53537.4	0.103437	-0.123676		500	0.0005	3.255e+06	13284	-53537.4	0.126224	-0.130306

## Sheet: Pressure gradient
	Equation 4 (Ergun equation): pressure gradient to sustain fluidization (ΔPre)1													Equation 3: Reynolds number (Re)1
											Distance (m)
		Dp (micro m)	Dp (m)	Mu2 (kg / s m)	Poro	Rhof2 (kg/m3)	v_f (m/s)	A	B	dp/L	0.1	4000			Re / (1-Poro)
	19 wt% NaCl equiv. (4 mol/Kg NaCl)	5	5e-06	0.0001614	0.3	837	2.1324e-06	37476.2	3.45354	37479.6	0.00374796	149.919			7.89882e-05
		5	5e-06	0.0001614	0.5	837	1.38211e-05	26768.6	22.3839	26791	0.0026791	107.164			0.000716743
		5	5e-06	0.0001614	0.7	837	6.32065e-05	16060.7	102.363	16163.1	0.00161631	64.6523			0.00546302
		5	5e-06	0.0001614	0.9	837	0.000402626	5348.46	651.433	5999.9	0.00059999	23.9996			0.104398
Reference for equations
1	Sissom, L. E. & Pitts, D. R. Elements of Transport Phenomena. (McGraw-Hill, 1972).

## Sheet: Fluid viscosity
Salinity (mol/kg)	0	1	2	3	4	5
Salinity (wt% NaCl)	0	5	10	15	19	23
Viscosity (η) equation based on data from Kestin et al. (1981)	η = 15,363 T-0.865	η = 15,850 T-0.845	η = 17,848 T-0.838	η = 19,429 T -0.84	η = 22,488 T-0.847	η = 26,327 T-0.857
R2	0.9805	0.9811	0.9814	0.9816	0.9816	0.9815
Temperature (°C)	Viscosity (µPa s)
20	990.2	1089.1	1211.3	1359.5	1536.5	1744.6
25	883.9	974	1083.9	1215.8	1372.4	1556.2
30	795.1	877.8	977.3	1095.7	1235.5	1399.1
35	719.9	796.3	887	994.1	1119.9	1266.8
40	655.7	726.7	809.9	907.4	1021.3	1154
45	600.4	666.6	743.5	832.7	936.5	1057.1
50	552.4	614.4	685.7	767.9	862.9	973.2
55	510.4	568.8	635.2	711.1	798.6	899.8
60	473.5	528.5	590.6	661.2	742	835.4
65	440.8	492.9	551.1	616.9	691.9	778.4
70	411.8	461.2	516	577.5	647.4	727.7
75	385.8	432.8	484.5	542.2	607.5	682.5
80	362.5	407.2	456.2	510.5	571.7	641.8
85	341.5	384.2	430.7	481.9	539.4	605.1
90	322.5	363.4	407.6	456	510.1	572
95	305.3	344.5	386.5	432.4	483.6	541.9
100	289.7	327.2	367.4	411	459.4	514.4
105	275.4	311.5	349.9	391.4	437.2	489.4
110	262.4	297.1	333.8	373.4	417	466.4
115	250.4	283.9	319.1	356.9	398.4	445.4
120	239.5	271.7	305.6	341.7	381.3	426
125	229.4	260.6	293.1	327.7	365.5	408.2
130	220.1	250.2	281.6	314.8	351	391.8
135	211.5	240.7	270.9	302.9	337.5	376.6
140	203.6	231.9	261.1	291.8	325.1	362.6
145	196.2	223.7	252	281.6	313.6	349.6
150	189.4	216.1	243.5	272.1	303	337.6
155	195.812	223.46	260.67	280.913	313.863	349.371
160	190.508	217.544	253.827	273.52	305.535	339.993
165	185.504	211.961	247.365	266.541	297.675	331.145
170	180.775	206.681	241.253	259.94	290.242	322.78
175	176.298	201.68	235.464	253.687	283.203	314.86
180	172.054	196.935	229.97	247.754	276.525	307.35
185	168.024	192.428	224.75	242.118	270.182	300.217
190	164.193	188.141	219.783	236.754	264.148	293.433
195	160.545	184.056	215.051	231.644	258.399	286.973
200	157.067	180.16	210.536	226.77	252.917	280.814
205	153.748	176.44	206.224	222.115	247.682	274.934
210	150.576	172.884	202.102	217.664	242.678	269.314
215	147.542	169.48	198.155	213.404	237.89	263.938
220	144.637	166.22	194.375	209.322	233.302	258.789
225	141.853	163.093	190.748	205.408	228.903	253.852
230	139.181	160.092	187.267	201.65	224.682	249.115
235	136.616	157.209	183.922	198.04	220.626	244.566
240	134.151	154.437	180.706	194.569	216.726	240.193
245	131.779	151.769	177.61	191.228	212.974	235.986
250	129.496	149.2	174.629	188.01	209.361	231.935
255	127.297	146.725	171.755	184.908	205.879	228.032
260	125.177	144.337	168.983	181.917	202.52	224.269
265	123.131	142.032	166.307	179.029	199.279	220.638
270	121.156	139.806	163.722	176.24	196.149	217.131
275	119.249	137.655	161.224	173.545	193.124	213.744
280	117.404	135.575	158.808	170.938	190.199	210.468
285	115.621	133.563	156.469	168.415	187.369	207.3
290	113.894	131.614	154.206	165.972	184.629	204.233
295	112.223	129.727	152.012	163.606	181.975	201.263
300	110.603	127.897	149.886	161.313	179.403	198.385
305	109.033	126.123	147.824	159.088	176.909	195.594
310	107.51	124.402	145.824	156.93	174.489	192.888
315	106.032	122.732	143.882	154.835	172.14	190.261
320	104.597	121.109	141.995	152.8	169.859	187.71
325	103.204	119.533	140.162	150.823	167.643	185.233
330	101.85	118.001	138.38	148.901	165.489	182.825
335	100.534	116.511	136.648	147.032	163.395	180.484
340	99.2537	115.061	134.962	145.214	161.357	178.207
345	98.0082	113.651	133.321	143.444	159.374	175.991
350	96.7959	112.277	131.723	141.721	157.444	173.834
355	95.6155	110.94	130.166	140.042	155.563	171.734
360	94.4657	109.636	128.649	138.406	153.731	169.688
365	93.3454	108.366	127.171	136.812	151.946	167.694
370	92.2532	107.127	125.729	135.257	150.205	165.75
375	91.1883	105.919	124.323	133.741	148.507	163.854
380	90.1495	104.74	122.951	132.261	146.85	162.004
385	89.1359	103.589	121.611	130.817	145.233	160.2
390	88.1465	102.466	120.303	129.407	143.654	158.438
395	87.1805	101.369	119.026	128.029	142.113	156.718
400	86.2371	100.297	117.778	126.684	140.607	155.037
Data from 20° to 150 °C was taken from Kestin, J., Khalifa, H.E., and Correia, R.J., 1981, Tables of the dynamic and kinematic viscosity of aqueous NaCl solutions in the temperature range 20-150 °C and the pressure range 0.1-35 MPa: Journal of Physical and Chemical Reference Data, v. 10, p. 71–88, doi:10.1063/1.555641.

## Sheet: Fluid density
	Salinity (wt.% NaCl equiv.)*	Homogenization T (°C)*	Fluid density (kg/m3)**
1	17.9584	341.6	849.725
2	17.872	349.6	838.768
3	17.9584	291.3	909.623
4	18.215	351.5	840.136
5	18.1299	289.4	913.388
6	18.215	289.6	913.957
7	18.2998	343.1	851.512
8	18.4681	346.9	848.615
9	18.215	342.1	851.844
10	18.215	376.4	808.22
11	18.2998	363.8	825.498
12	18.215	317.3	881.871
13	17.9584	340.1	851.586
14	17.9584	320.6	875.363
15	18.0443	327.4	868.043
16	17.9584	339.1	852.825
17	17.872	332	860.659
18	18.0443	363.4	823.106
19	17.9584	346.6	843.484
20	18.0443	367.1	818.331
21	17.9584	353.3	835.039
22	17.872	323.8	870.636
23	18.215	352.9	838.376
24	18.2998	366.3	822.296
25	15.2738	293.5	881.437
26	14.7702	293.8	876.17
27	14.9732	297.3	873.867
28	14.9732	301.7	868.437
29	15.2738	281.4	895.888
30	14.9732	314.5	852.346
31	14.7702	333.2	825.785
32	16.4316	272.8	916.514
33	15.8615	317.6	857.632
34	15.8615	295.2	885.086
35	15.0739	291.5	881.921
36	14.6679	324.4	836.309
37	17.2556	326.6	860.886
38	14.043	328.6	823.881
39	14.6679	338.7	817.246
40	14.043	357.3	783.89
41	14.3579	362.3	780.613
42	14.2535	346.1	802.289
43	14.6679	338.3	817.788
44	13.937	341.3	805.266
45	14.2535	328.6	826.212
46	14.6679	338.9	816.976
47	14.5651	330.6	826.981
48	16.0534	331.2	842.42
49	14.2535	330.1	824.197
50	15.5699	319.2	852.587
51	18.7177	330.2	871.567
52	16.7104	278.4	912.71
53	18.4681	323.3	877.277
54	18.5517	322.5	879.069
55	16.525	344.4	830.554
56	18.4681	352.8	841.276
57	18.3841	354.3	838.476
58	18.4681	370.6	818.702
59	18.4681	361.1	830.832
60	16.7104	362.5	808.849
61	16.985	383.5	783.713
62	16.6179	395.8	761.741
63	17.6104	354.5	829.635
64	16.0534	349.8	818.15
65	16.2435	346.1	825.19
66	15.8615	346.2	820.744
67	16.7104	347.7	828.337
68	15.8615	348.7	817.419
69	15.9577	348.1	819.316
70	16.0534	346.9	821.993
71	15.2738	385.2	759.187
72	15.373	372.3	779.076
73	15.1741	359.4	794.758
74	14.8719	324.1	838.899
75	15.1741	304.4	867.098
76	15.0739	364.4	786.524
77	15.373	359.6	796.881
78	17.1659	359.6	817.98
79	16.8024	339.6	839.778
80	16.6179	362.2	808.163
81	16.525	376.5	787.617
82	17.698	367.7	813.535
83	17.5223	342	844.54
84	17.6104	370.7	808.565
85	17.698	357.2	827.153
86	18.2998	388.4	793.399
87	17.5223	366.1	813.584
88	18.0443	367.5	817.813
89	17.872	375.8	804.936
Average	16.6613	340.225	836.636
*Cano, N., González-Jiménez, J.M., Camprubí, A., Domínguez-Carretero, D., González-Partida, E., and Proenza, J.A., 2023, Nanomaterial accumulation in boiling brines enhances epithermal bonanzas: Scientific Reports, v. 13, p. 1–7, doi:10.1038/s41598-023-41756-4.
**Density calculated according to Steele-MacInnis, M., Lecumberri-Sanchez, P., and Bodnar, R.J., 2012, HokieFlincs_H2O-NaCl: A Microsoft Excel spreadsheet for interpreting microthermometric data from fluid inclusions based on the PVTX properties of H2O-NaCl: Computers and Geosciences, v. 49, p. 334–337, doi:10.1016/j.cageo.2012.01.022.
